# Supplementary material for: Anti-Aspergillus activities of olorofim at sub-MIC levels during early-stage growth
Source: Microbiol Spectr. 2024 Feb 5;12(3):e03304-23. doi: 10.1128/spectrum.03304-23 (PMC10913454; doi:10.1128/spectrum.03304-23)
Supplement: Supplemental data 1 — Supplemental data, including raw data that were used to calculate percent growth inhibition. [file spectrum.03304-23-s0001.xlsx]

## Sheet: Olorofim
A. fumigatus	Olorofim		% Confluence					vs no drug control					visually detected MICs
	mg/L	mg/L	Replicate 1	Replicate 2	Replicate 3	Average	St. Deviation	pval (ttest)	growth relative to 'no drug' control	growth reduction compared to 'no drug' control	Microscopy-based assessment		24 h	48 h
Well 1	0.2	0.2	0.283886	0.352245	0.312022	0.316051	0.0343572	5.47342e-07	1.19221	98.8078
Well 2	0.1	0.1	0.264423	0.273028	0.263194	0.266882	0.00535807	5.41249e-07	1.00674	98.9933
Well 3	0.05	0.05	0.356684	0.346304	0.349446	0.350811	0.00532327	5.48221e-07	1.32334	98.6767
Well 4	0.025	0.025	0.416507	0.34685	0.384752	0.382703	0.0348736	5.53007e-07	1.44364	98.5564				X
Well 5	0.0125	0.0125	0.443892	0.403054	0.468545	0.438497	0.0330773	5.57532e-07	1.65411	98.3459
Well 6	0.00625	0.00625	0.558689	0.423951	0.464857	0.482499	0.0690799	5.67957e-07	1.82009	98.1799
Well 7	0.003125	0.003125	0.599527	0.476945	0.468545	0.515006	0.0733182	5.719e-07	1.94271	98.0573
Well 8	0.0015625	0.0015625	0.648697	0.491832	0.465062	0.535197	0.0992008	5.81877e-07	2.01888	97.9811
Well 9	0.00078125	0.00078125	0.601303	0.438156	0.428936	0.489465	0.0969642	5.76999e-07	1.84637	98.1536
Well 10	0.000390625	0.000390625	0.619946	0.583821	0.56825	0.590672	0.0265205	5.70012e-07	2.22815	97.7719
Well 11	0.000195313	0.000195313	0.890994	0.511978	0.683594	0.695522	0.189789	6.46917e-07	2.62366	97.3763
Well 12	9.76563e-05	9.76563e-05	0.91674	0.60342	0.514027	0.678062	0.211478	6.62355e-07	2.5578	97.4422			X
Well 13	4.88281e-05	4.88281e-05	1.14196	0.759465	0.673487	0.858305	0.249388	7.1732e-07	3.23771	96.7623
Well 14	2.44141e-05	2.44141e-05	1.06227	0.825571	0.751816	0.879885	0.162196	6.46201e-07	3.31912	96.6809
Well 15	1.2207e-05	1.2207e-05	1.50104	0.848244	0.966182	1.10515	0.347879	8.79295e-07	4.16888	95.8311
Well 16	6.10352e-06	6.10352e-06	1.88907	1.40953	1.34417	1.54759	0.297529	8.6253e-07	5.83785	94.1622
Well 17	3.05176e-06	3.05176e-06	2.24801	1.19441	1.84878	1.76373	0.531921	1.44834e-06	6.65318	93.3468	>90% inhibition
Well 18	1.52588e-06	1.52588e-06	4.01401	3.35712	2.37878	3.24997	0.822864	3.81844e-06	12.2596	87.7404
Well 19	7.62939e-07	7.62939e-07	4.04461	3.79528	3.73231	3.8574	0.165156	1.06153e-06	14.551	85.449
Well 20	3.8147e-07	3.8147e-07	2.83627	5.52038	4.95431	4.43699	1.41486	1.90941e-05	16.7373	83.2627
Well 21	1.90735e-07	1.90735e-07	6.28695	5.91237	5.50153	5.90028	0.392848	2.21311e-06	22.2571	77.7429
Well 22	9.53674e-08	9.53674e-08	6.40878	6.12878	5.10817	5.88191	0.684546	4.34783e-06	22.1879	77.8121
Well 23	4.76837e-08	4.76837e-08	8.31143	7.82363	8.24417	8.12641	0.264363	2.77474e-06	30.6546	69.3454
Well 24	2.38419e-08	2.38419e-08	11.6633	16.9598	12.8749	13.8327	2.77512	0.00159939	52.1799	47.8201
Well 25	1.19209e-08	1.19209e-08	16.7196	16.7383	14.7702	16.0761	1.13092	0.000195469	60.6424	39.3576
Well 26	5.96046e-09	5.96046e-09	17.9764	19.3823	19.4744	18.9443	0.839516	0.0003401	71.4622	28.5378
Well 27	2.98023e-09	2.98023e-09	24.4992	23.7353	21.5344	23.2563	1.53933	0.0311284	87.7278	12.2722
Well 28	1.49012e-09	1.49012e-09	27.9135	27.5848	26.181	27.2264	0.920189	0.363395	102.704	0
Well 29	7.45058e-10	7.45058e-10	24.8987	28.1111	27.9145	26.9748	1.80064	0.702872	101.755	0
Well 30	3.72529e-10	3.72529e-10	27.267	28.0891	28.518	27.958	0.635722	0.0683827	105.464	0
no drug	0	0	25.6087	27.0714	26.8487	26.5096	0.788113		100	0
	lowest concentration that significantly reduced growth							p-value > 0.05
A. flavus	Olorofim		% Confluence					vs no drug control					visually detected MICs
	mg/L	mg/L	Replicate 1	Replicate 2	Replicate 3	Average	St. Deviation	pval (ttest)	growth relative to 'no drug' control	growth reduction compared to 'no drug' control	Microscopy-based assessment		24 h	48 h
Well 1	0.2	0.2	0.527822	0.4176	0.553226	0.485413	0.0959021	0.00010074	2.26525	97.7348
Well 2	0.1	0.1	0.50549	0.386596	0.901647	0.644121	0.364196	0.000105251	3.00589	96.9941
Well 3	0.05	0.05	0.481589	0.44717	0.801669	0.62442	0.250669	0.000103501	2.91394	97.0861
Well 4	0.025	0.025	0.593927	0.566406	0.694316	0.630361	0.0904455	0.000103033	2.94167	97.0583				X
Well 5	0.0125	0.0125	0.506993	0.596454	0.543597	0.570026	0.0373757	0.000101578	2.66011	97.3399
Well 6	0.00625	0.00625	0.37963	0.591059	0.395132	0.493096	0.138541	0.000100214	2.3011	97.6989
Well 7	0.003125	0.003125	0.521266	0.623566	0.610112	0.616839	0.00951306	0.000102322	2.87857	97.1214
Well 8	0.0015625	0.0015625	0.754207	0.5311	0.838888	0.684994	0.217639	0.000105643	3.19662	96.8034
Well 9	0.00078125	0.00078125	0.915851	0.780362	1.3566	1.06848	0.407463	0.000114937	4.98623	95.0138			X
Well 10	0.000390625	0.000390625	1.28148	0.934905	1.32471	1.12981	0.275634	0.000116728	5.27241	94.7276
Well 11	0.000195313	0.000195313	1.04991	1.23429	1.24706	1.24068	0.00902975	0.000115217	5.7898	94.2102
Well 12	9.76563e-05	9.76563e-05	2.05112	1.91577	1.78923	1.8525	0.0894801	0.000134004	8.64495	91.3551	>90% inhibition
Well 13	4.88281e-05	4.88281e-05	3.28603	3.38	2.51222	2.94611	0.61361	0.000183931	13.7485	86.2515
Well 14	2.44141e-05	2.44141e-05	3.38772	2.39961	2.25736	2.32849	0.100586	0.000178872	10.8662	89.1338
Well 15	1.2207e-05	1.2207e-05	5.38209	4.59544	3.24867	3.92206	0.952309	0.000338614	18.3029	81.6971
Well 16	6.10352e-06	6.10352e-06	5.30642	6.13165	4.82121	5.47643	0.926619	0.000342431	25.5566	74.4434
Well 17	3.05176e-06	3.05176e-06	7.06908	7.52383	4.63847	6.08115	2.04026	0.000780462	28.3786	71.6214
Well 18	1.52588e-06	1.52588e-06	8.50825	8.31532	6.99826	7.65679	0.931303	0.000729661	35.7315	64.2685
Well 19	7.62939e-07	7.62939e-07	7.96233	7.79659	9.44186	8.61922	1.16338	0.000875877	40.2228	59.7772
Well 20	3.8147e-07	3.8147e-07	8.48209	10.7806	11.4277	11.1042	0.457541	0.00243536	51.8192	48.1808
Well 21	1.90735e-07	1.90735e-07	10.3586	8.82607	8.17014	8.4981	0.463818	0.00124923	39.6576	60.3424
Well 22	9.53674e-08	9.53674e-08	10.7839	10.2822	12.3584	11.3203	1.46814	0.00244258	52.8278	47.1722
Well 23	4.76837e-08	4.76837e-08	12.5511	14.6908	11.3489	13.0198	2.36309	0.00743115	60.759	39.241
Well 24	2.38419e-08	2.38419e-08	15.8357	14.4239	10.7623	12.5931	2.58914	0.0207553	58.7677	41.2323
Well 25	1.19209e-08	1.19209e-08	17.8294	15.1839	13.5468	14.3654	1.15765	0.0370083	67.038	32.962
Well 26	5.96046e-09	5.96046e-09	18.7689	20.3398	13.0311	16.6854	5.1681	0.220911	77.8651	22.1349
Well 27	2.98023e-09	2.98023e-09	17.7198	16.1912	13.6216	14.9064	1.81694	0.0416751	69.5629	30.4371
Well 28	1.49012e-09	1.49012e-09	17.7248	16.9852	17.9072	17.4462	0.652016	0.0573661	81.4152	18.5848
Well 29	7.45058e-10	7.45058e-10	15.9378	16.9854	17.1868	17.0861	0.142383	0.032955	79.7346	20.2654
Well 30	3.72529e-10	3.72529e-10	18.0939	19.2741	18.7976	19.0358	0.336951	0.154105	88.8334	11.1666
no drug	0	0	20.5351	19.1852	23.6722	21.4287	3.17282		100	0
	lowest concentration that significantly reduced growth							p-value > 0.05
A. niger	Olorofim		% Confluence					vs no drug control					visually detected MICs
	mg/L	mg/L	Replicate 1	Replicate 2	Replicate 3	Average	St. Deviation	pval (ttest)	growth relative to 'no drug' control	growth reduction compared to 'no drug' control	Microscopy-based assessment		24 h	48 h
Well 1	0.2	0.2	0.568728	0.848653	0.653341	0.690241	0.143564	0.000137593	3.27843	96.7216
Well 2	0.1	0.1	0.49272	0.819903	0.733105	0.681909	0.169493	0.000137735	3.23886	96.7611
Well 3	0.05	0.05	0.551109	0.943919	0.85719	0.784073	0.20636	0.00014112	3.7241	96.2759				X
Well 4	0.025	0.025	0.563401	1.03017	0.531987	0.70852	0.279	0.000140661	3.36525	96.6347
Well 5	0.0125	0.0125	0.866614	0.919403	0.72928	0.838432	0.0981442	0.000141101	3.9823	96.0177
Well 6	0.00625	0.00625	0.666726	0.994523	0.736997	0.799415	0.172583	0.000140955	3.79698	96.203			X
Well 7	0.003125	0.003125	0.728529	0.731261	0.716715	0.725502	0.00773121	0.000137611	3.44591	96.5541
Well 8	0.0015625	0.0015625	1.0426	1.0818	0.901442	1.00861	0.0948601	0.000145844	4.79061	95.2094
Well 9	0.00078125	0.00078125	0.934222	1.20479	1.04786	1.06229	0.135861	0.000147845	5.04555	94.9544
Well 10	0.000390625	0.000390625	1.31583	1.64506	1.49701	1.48597	0.164893	0.000161295	7.05789	92.9421
Well 11	0.000195313	0.000195313	1.1169	1.61065	1.45767	1.39507	0.252755	0.000160274	6.62617	93.3738
Well 12	9.76563e-05	9.76563e-05	1.36541	2.44223	1.52569	1.77778	0.580983	0.000188736	8.44389	91.5561	>90% inhibition
Well 13	4.88281e-05	4.88281e-05	2.63624	2.97797	2.42283	2.67901	0.28003	0.000209925	12.7245	87.2755
Well 14	2.44141e-05	2.44141e-05	3.30133	2.98575	3.13914	3.14207	0.157807	0.000228049	14.9239	85.0761
Well 15	1.2207e-05	1.2207e-05	2.88236	3.13053	2.78136	2.93142	0.179681	0.000218356	13.9233	86.0767
Well 16	6.10352e-06	6.10352e-06	3.72828	3.64661	3.83256	3.73582	0.0932067	0.000258864	17.744	82.256
Well 17	3.05176e-06	3.05176e-06	5.75209	6.45084	4.23022	5.47772	1.13545	0.000568597	26.0175	73.9825
Well 18	1.52588e-06	1.52588e-06	7.97176	9.26922	5.57167	7.60421	1.87598	0.00165949	36.1177	63.8823
Well 19	7.62939e-07	7.62939e-07	8.44112	8.86971	7.30666	8.20583	0.807651	0.00100167	38.9752	61.0248
Well 20	3.8147e-07	3.8147e-07	10.4177	16.3276	13.3346	13.36	2.95501	0.0256283	63.4559	36.5441
Well 21	1.90735e-07	1.90735e-07	10.3354	15.761	13.202	13.0995	2.71429	0.0197125	62.2185	37.7815
Well 22	9.53674e-08	9.53674e-08	12.9743	18.8108	17.5861	16.4571	3.0777	0.113238	78.166	21.834
Well 23	4.76837e-08	4.76837e-08	16.6709	21.504	17.9758	18.7169	2.50035	0.312423	88.8995	11.1005
Well 24	2.38419e-08	2.38419e-08	15.5219	23.7423	18.9723	19.4122	4.12782	0.585674	92.2018	7.79817
Well 25	1.19209e-08	1.19209e-08	14.6289	19.9384	17.2635	17.2769	2.65476	0.144749	82.0602	17.9398
Well 26	5.96046e-09	5.96046e-09	19.6567	21.0012	14.59	18.416	3.38089	0.335658	87.4702	12.5298
Well 27	2.98023e-09	2.98023e-09	22.4002	22.6755	18.7029	21.2595	2.21838	0.919534	100.976	0
Well 28	1.49012e-09	1.49012e-09	19.3813	20.7875	17.9251	19.3647	1.43129	0.361528	91.9762	8.02384
Well 29	7.45058e-10	7.45058e-10	19.7196	21.509	21.1313	20.7866	0.943163	0.868836	98.73	1.26997
Well 30	3.72529e-10	3.72529e-10	18.7687	24.2316	24.6864	22.5622	3.29315	0.559422	107.164	0
no drug	0	0	18.6521	23.5613	20.9486	21.054	2.45629		100	0
	lowest concentration that significantly reduced growth							p-value > 0.05

## Sheet: Voriconazole
A. fumigatus	Voriconazole	% Confluence					vs no drug control					visually detected MICs
	mg/L	Replicate 1	Replicate 2	Replicate 3	Average	St. Deviation	pval (ttest)	growth relative to 'no drug' control	growth reduction compared to 'no drug' control	Microscopy-based assessment		24 h	48 h
Well 1	4	0.512593	0.337631	0.325612	0.391945	0.104657	2.12413e-05	1.50533	98.4947
Well 2	2	0.50631	0.328822	0.395679	0.41027	0.0896395	2.12687e-05	1.57571	98.4243
Well 3	1	0.562514	0.391171	0.467248	0.473644	0.0858502	2.14714e-05	1.8191	98.1809
Well 4	0.5	0.639204	0.437678	0.341592	0.472825	0.151887	2.16485e-05	1.81596	98.184
Well 5	0.25	0.503032	0.454887	0.298022	0.418647	0.107202	2.13356e-05	1.60788	98.3921				X
Well 6	0.125	1.43794	0.817854	0.830147	1.02865	0.35451	2.49271e-05	3.95068	96.0493	>90% inhibition		X
Well 7	0.0625	7.11033	4.69781	5.0267	5.61161	1.3083	0.000109995	21.5523	78.4477
Well 8	0.03125	24.2106	23.9081	23.5422	23.887	0.334707	0.130036	91.7416	8.2584
Well 9	0.015625	26.8336	29.483	32.2105	29.509	2.68855	0.14338	113.334	0
Well 10	0.0078125	25.5639	27.1942	25.5539	26.104	0.944122	0.959654	100.256	0
no drug	0	24.6218	25.2542	28.2357	26.0372	1.92998		100	0
	lowest concentration that significantly reduced growth						p-value > 0.05
A. flavus	Voriconazole	% Confluence					vs no drug control					visually detected MICs
	mg/L	Replicate 1	Replicate 2	Replicate 3	Average	St. Deviation	pval (ttest)	growth relative to 'no drug' control	growth reduction compared to 'no drug' control	Microscopy-based assessment		24 h	48 h
Well 1	4	0.75086	0.84319	0.746012	0.780021	0.0547601	0.00200313	3.62143	96.3786
Well 2	2	0.697115	1.06602	0.917217	0.893452	0.185599	0.00204961	4.14807	95.8519
Well 3	1	0.769709	1.14101	0.893726	0.934814	0.189029	0.0020653	4.3401	95.6599
Well 4	0.5	1.06193	1.68658	1.59105	1.44652	0.336475	0.00228259	6.71581	93.2842	>90% inhibition			X
Well 5	0.25	1.86476	2.81407	2.17493	2.28459	0.484063	0.0026999	10.6067	89.3933			X
Well 6	0.125	6.66098	7.08049	4.78693	6.17613	1.22123	0.00671669	28.6742	71.3258
Well 7	0.0625	12.2371	11.621	11.1814	11.6798	0.530276	0.027614	54.2264	45.7736
Well 8	0.03125	19.9439	25.4874	19.206	21.5458	3.43342	0.998557	100.031	0
Well 9	0.015625	20.5942	24.8134	21.9391	22.4489	2.15531	0.787118	104.224	0
Well 10	0.0078125	20.2268	25.3323	21.3905	22.3165	2.67576	0.824333	103.61	0
no drug	0	16.6947	26.7076	21.2147	21.539	5.01429		100	0
	lowest concentration that significantly reduced growth						p-value > 0.05
A. niger	Voriconazole	% Confluence					vs no drug control					visually detected MICs
	mg/L	Replicate 1	Replicate 2	Replicate 3	Average	St. Deviation	pval (ttest)	growth relative to 'no drug' control	growth reduction compared to 'no drug' control	Microscopy-based assessment		24 h	48 h
Well 1	4	1.11704	1.19653	0.901237	1.0716	0.152799	8.02891e-05	4.50203	95.498
Well 2	2	0.91592	1.27397	1.33673	1.17554	0.227017	8.25512e-05	4.9387	95.0613
Well 3	1	0.897618	1.60839	1.60163	1.36921	0.408428	8.88054e-05	5.75236	94.2476				X
Well 4	0.5	1.05107	1.57828	1.31529	1.31488	0.263604	8.5111e-05	5.52408	94.4759			X
Well 5	0.25	1.63803	1.26421	1.18724	1.36316	0.241136	8.55047e-05	5.72692	94.2731	>90% inhibition
Well 6	0.125	5.16322	4.23528	4.57359	4.65736	0.469607	0.000168809	19.5666	80.4334
Well 7	0.0625	19.0707	19.4406	19.2966	19.2693	0.186432	0.0306734	80.9545	19.0455
Well 8	0.03125	23.2519	21.9811	21.2028	22.1453	1.03434	0.332346	93.0371	6.96294
Well 9	0.015625	24.8736	23.3055	22.2794	23.4862	1.3065	0.850384	98.6705	1.32949
Well 10	0.0078125	23.7779	25.4107	20.588	23.2589	2.45288	0.796972	97.7155	2.28445
no drug	0	22.9889	26.4943	21.9247	23.8026	2.39102		100	0
	lowest concentration that significantly reduced growth						p-value > 0.05
